# Supplementary material for: Impact of a Dedicated Pretransplant Infectious Disease Consultation on Respiratory Tract Infections in Kidney Allograft Recipients: A Retrospective Study of 516 Recipients
Source: Pathogens. 2023 Jan 3;12(1):74. doi: 10.3390/pathogens12010074 (PMC9867402; doi:10.3390/pathogens12010074)
Supplement: Supplementary file 1 [file pathogens-12-00074-s001.zip]

Archive with 1 entries (1 files):
- pathogens-2074063-supplementary.pdf
